# Supplementary material for: Isoflavones Production and Possible Mechanism of Their Exudation in Genista tinctoria L. Suspension Culture after Treatment with Vanadium Compounds
Source: Molecules. 2018 Jul 3;23(7):1619. doi: 10.3390/molecules23071619 (PMC6099964; doi:10.3390/molecules23071619)
Supplement: Supplementary file 1 [file molecules-23-01619-s001.zip]

Archive with 2 entries (2 files):
- Table S1.pdf
- Table S2.pdf
